# Supplementary material for: Control of Self-Winding Microrobot Using an Electromagnetic Drive System: Integration of Movable Electromagnetic Coil and Permanent Magnet
Source: Micromachines (Basel). 2024 Mar 25;15(4):438. doi: 10.3390/mi15040438 (PMC11052315; doi:10.3390/mi15040438)
Supplement: Supplementary file 1 [file micromachines-15-00438-s001.zip]

Archive with 7 entries (7 files):
- SI .pdf
- SI 01.jpg
- SI 02.jpg
- SI 02.mp4
- SI 03.mp4
- SI 04.mp4
- SI 05.mp4
